# Supplementary material for: Effects of Sex and Race on Epidemiology and Comorbidities of Patients with Irritable Bowel Syndrome: A Rome III Era Retrospective Study
Source: Diseases. 2025 May 21;13(5):161. doi: 10.3390/diseases13050161 (PMC12110308; doi:10.3390/diseases13050161)
Supplement: Supplementary file 1 [file diseases-13-00161-s001.zip]

Archive with 1 entries (1 files):
- diseases-3606634-supplementary.pdf
